# Supplementary material for: Artificial neural network, predictor variables and sensitivity threshold for DNA methylation-based age prediction using blood samples
Source: Sci Rep. 2021 Jan 18;11:1744. doi: 10.1038/s41598-021-81556-2 (PMC7814006; doi:10.1038/s41598-021-81556-2)
Supplement: Supplementary file 2 — Supplementary Information. [file 41598_2021_81556_MOESM2_ESM.xml]

<?xml version="1.0" encoding="UTF-8" ?>

<PMML
	version="4.3"
	xmlns="http://www.dmg.org/PMML-4_3"
	xmlns:xsi="http://www.w3.org/2001/XMLSchema-instance"
	xsi:schemaLocation="http://www.dmg.org/PMML-4_3 pmml-4-3.xsd">
	<Header
		copyright="Copyright (c) IBM Corp. 1989, 2017.">
		<Application
			name="IBM SPSS Statistics"
			version="25.0.0.0"/>
		<Timestamp>Wed Apr 24 08:58:19 2019</Timestamp>
	</Header>
	<DataDictionary
		numberOfFields="4">
		<DataField
			name="Age"
			displayName="Age"
			optype="continuous"
			dataType="double"/>
		<DataField
			name="ELOVL2_C4"
			optype="continuous"
			dataType="double"/>
		<DataField
			name="KLF14_C1"
			optype="continuous"
			dataType="double"/>
		<DataField
			name="TRIM59_C5"
			optype="continuous"
			dataType="double"/>
	</DataDictionary>
	<TransformationDictionary>
		<DerivedField
			optype="continuous"
			dataType="double"
			name="AgeNorm">
			<NormContinuous
				field="Age">
				<LinearNorm
					orig="-0.02"
					norm="0"/>
				<LinearNorm
					orig="79.02"
					norm="1"/>
			</NormContinuous>
		</DerivedField>
		<DerivedField
			optype="continuous"
			dataType="double"
			name="ELOVL2_C4Norm">
			<NormContinuous
				field="ELOVL2_C4">
				<LinearNorm
					orig="9"
					norm="0"/>
				<LinearNorm
					orig="71"
					norm="1"/>
			</NormContinuous>
		</DerivedField>
		<DerivedField
			optype="continuous"
			dataType="double"
			name="KLF14_C1Norm">
			<NormContinuous
				field="KLF14_C1">
				<LinearNorm
					orig="2"
					norm="0"/>
				<LinearNorm
					orig="17"
					norm="1"/>
			</NormContinuous>
		</DerivedField>
		<DerivedField
			optype="continuous"
			dataType="double"
			name="TRIM59_C5Norm">
			<NormContinuous
				field="TRIM59_C5">
				<LinearNorm
					orig="13"
					norm="0"/>
				<LinearNorm
					orig="62"
					norm="1"/>
			</NormContinuous>
		</DerivedField>
	</TransformationDictionary>
	<NeuralNetwork
		functionName="regression"
		activationFunction="tanh">
		<MiningSchema>
			<MiningField
				name="ELOVL2_C4"/>
			<MiningField
				name="KLF14_C1"/>
			<MiningField
				name="TRIM59_C5"/>
			<MiningField
				name="Age"
				usageType="predicted"/>
		</MiningSchema>
		<NeuralInputs>
			<NeuralInput
				id="0">
				<DerivedField
					optype="continuous"
					dataType="double">
					<FieldRef
						field="ELOVL2_C4Norm"/>
				</DerivedField>
			</NeuralInput>
			<NeuralInput
				id="1">
				<DerivedField
					optype="continuous"
					dataType="double">
					<FieldRef
						field="KLF14_C1Norm"/>
				</DerivedField>
			</NeuralInput>
			<NeuralInput
				id="2">
				<DerivedField
					optype="continuous"
					dataType="double">
					<FieldRef
						field="TRIM59_C5Norm"/>
				</DerivedField>
			</NeuralInput>
		</NeuralInputs>
		<NeuralLayer
			numberOfNeurons="2">
			<Neuron
				id="3"
				bias="-0.741176875908719">
				<Con
					from="0"
					weight="-0.27708846799718"/>
				<Con
					from="1"
					weight="0.220619828706895"/>
				<Con
					from="2"
					weight="-0.295152068009314"/>
			</Neuron>
			<Neuron
				id="4"
				bias="1.32178236161448">
				<Con
					from="0"
					weight="-0.967140905105439"/>
				<Con
					from="1"
					weight="-0.405800177777811"/>
				<Con
					from="2"
					weight="-0.46914663659505"/>
			</Neuron>
		</NeuralLayer>
		<NeuralLayer
			numberOfNeurons="1"
			activationFunction="identity">
			<Neuron
				id="5"
				bias="-0.105883748378928">
				<Con
					from="3"
					weight="-1.08144445070023"/>
				<Con
					from="4"
					weight="-0.672722618813844"/>
			</Neuron>
		</NeuralLayer>
		<NeuralOutputs>
			<NeuralOutput
				outputNeuron="5">
				<DerivedField
					optype="continuous"
					dataType="double">
					<FieldRef
						field="AgeNorm"/>
				</DerivedField>
			</NeuralOutput>
		</NeuralOutputs>
	</NeuralNetwork>
</PMML>
