# Supplementary material for: Artificial neural network, predictor variables and sensitivity threshold for DNA methylation-based age prediction using blood samples
Source: Sci Rep. 2021 Jan 18;11:1744. doi: 10.1038/s41598-021-81556-2 (PMC7814006; doi:10.1038/s41598-021-81556-2)
Supplement: Supplementary file 4 — Supplementary Information. [file 41598_2021_81556_MOESM4_ESM.xlsx]

## Sheet: PredictedAge
	ELOVL2 _C4	TRIM59_C5	KLF14_C1
Enter the methylation values (%) for all three CpGs
