# Supplementary material for: Artificial neural network, predictor variables and sensitivity threshold for DNA methylation-based age prediction using blood samples
Source: Sci Rep. 2021 Jan 18;11:1744. doi: 10.1038/s41598-021-81556-2 (PMC7814006; doi:10.1038/s41598-021-81556-2)
Supplement: Supplementary file 5 — Supplementary Information. [file 41598_2021_81556_MOESM5_ESM.xlsx]

## Sheet: PredictedAgeSensitivity
	ELOVL2 _C4	ELOVL2 _C5
Enter the methylation values (%) for both CpGs
